# Supplementary material for: Heterogeneous EGFR Gene Copy Number Increase Is Common in Colorectal Cancer and Defines Response to Anti-EGFR Therapy
Source: PLoS One. 2014 Jun 18;9(6):e99590. doi: 10.1371/journal.pone.0099590 (PMC4062406; doi:10.1371/journal.pone.0099590)
Supplement: Table S1 — Tumor response and survival of patients with chemorefractory KRAS wild type metastatic or locally advanced colorectal cancer treated with cetuximab or panitumumab according to EGFR Gene Copy Number. (XLS) [file pone.0099590.s001.xls]

## Sheet: Sheet1
Table S1. Tumour response and survival of patients with chemorefractory KRAS wild type metastatic or locally advanced colorectal cancer treated with cetuximab or panitumumab according to EGFR Gene Copy Number evaluated by SISH
		Treatment Response				Progression Free Survival						Overall Survival
	Total No. of patientsb			P-value Fisher`s Exact Test		PFS time median (weeks)	P-value Log-Rank Test	P-value Cox Testa				OS time median (months)	P-value Log-Rank Test	P-value Cox Testa
		PR or SD N (%)	PD N (%)						HR	95% CI					HR	95% CI
Patients treated with cetuximab	31
EGFR GCN status
≥ 4.0		18 (86%)	3 (14%)	0.0007		29.5	<0.0001	0.0004	0.17	0.07 - 0.45		12.5	0.0006	0.001	0.25	0.10 - 0.58
< 4.0		2 (20%)	8 (80%)			10.3						4.6
Patients treated with panitumumab	21
EGFR GCN status
≥ 4.0		8 (67%)	4 (33%)	0.4		22.4	0.03	0.04	0.35	0.13 - 0.96		10.9	0.18	0.19	0.54	0.21 - 1.36
< 4.0		4 (44%)	5 (56%)			13.6						8.9
Abbreviations: EGFR=epidermal growth factor receptor; GCN=gene copy number; HR=hazards ratio; OS=overall survival; PD=progressive disease; PFS=progression free survival; PR=partial response; SD=stable disease; SISH=silver in situ hybridisation; WT=wild type
a Cox proportional hazards regression model
b Two patients censored due to treatment with both panitumumab and cetuximab
